# Supplementary material for: Dynamics of Phloridzin and Related Compounds in Four Cultivars of Apple Trees during the Vegetation Period
Source: Molecules. 2021 Jun 22;26(13):3816. doi: 10.3390/molecules26133816 (PMC8270342; doi:10.3390/molecules26133816)
Supplement: Supplementary file 1 [file molecules-26-03816-s001.zip]

Archive with 1 entries (1 files):
- molecules-1229143-supplementary.pdf
